# Supplementary material for: Methylation of HOXA9 and ISL1 Predicts Patient Outcome in High-Grade Non-Invasive Bladder Cancer
Source: PLoS One. 2015 Sep 2;10(9):e0137003. doi: 10.1371/journal.pone.0137003 (PMC4558003; doi:10.1371/journal.pone.0137003)
Supplement: S3 Table — Excel spreadsheet containing mean values for Pyrosequencing and RT-qPCR data. (XLSX) [file pone.0137003.s003.xlsx]

## Sheet: Sheet1
		sample
	gene symbol	58N	31N	S0333	LR1	LR2	LR3	LR4	LR5	LR6	LR7	LR8	LR11	LR12	LR13	LR14	S0153	S0155	S0210	S0223	S0225	S0313	S0719	S0812	S0843	S0900	S0201	S0215	S0237	S0303	S0350	S0663	S1115	S0664	S1164	S0166	S0070	S0295	S0538	S0368	S0775	S0970	S1108	S1199	S1508	S0109	S0705	S0532	S0217
	HOXA9	5.7	5.2	7.5	10.5	76.1667	28	52.1667	48.6667	40	44.5	46.25	50.3333	57	67.6667	6.33333	37.3	26	2.5	2.33333	2.33333	2.33333	56.8333	2.16667	42.3333	8.66667	6	55.6667	12.1667	53.6667	26.6667	52.1667	68.1667	2.16667	54	3.5	30.5	64.8333	51.3333	1.5	2.5	11.8333	30.6667	77.8333	75.3333	65.5	26.75	34.5	42.5
	ISL1	2.5	2.5	18	17.3	3.5	18.8	45	26.8	7.3	15	3	67.25	22.5	35.5	4	26	2.5	2.8	4.5	13.8	7.8	79.8	49	19.8	6.8	51.8	22	3.5	55.8	16	74	42.5	84.8	73	8.3	50.8	6.3	49	4.3	5.8	64.8	78.5	85.8	88.3	56.5	55	26	21.25
	NKX6-2	5.3	3.2	7.8	17	12.3	37	51.8	51.2	66.5	21.3333	32.6667	41.1667	62.3333	66.8333	7	43.7	32.8	5.8	67.8	40.5	78.3	68.3	54.3	36.3	7.8	85.2	57.8	42.5	45	39.5	76.8	69	57.5	49.2	14	49.3	70.7	59.3	61.8	43.5	51.2	67.2	37	72.3	52.8333	63	70.8333	33.6667
	SPAG6	6.2	7.4	11	18.8	21.4	33.6	58.2	63.4	13	32.4	27.2	42.6	61	81.8	8.8	47.2	62	26	90.2	26.8	70	78.6	64.6	52.2	13.4	65.2	67	66	46.4	41.2	67	83	20.8	72.2	14.2	50	44.2	53.6	18.6	4.4	30.8	65.2	73.2	73.8	61.8	86	88	36
	ZIC1	13.2857	18.1429	20.4286	38.5714	78.2857	48.5714	72.1429	69.2857	71.1429	58.7143	63.5714	73.7143	73.2857	74.1429	25.4286	59	66.1429	59.8571	71.1429	72.7143	73	84.2857	54.5714	54.1429	23.2857	77	70	61.7143	68.7143	55.1429	59.4286	79.2857	64.5714	79	30	66.7143	71	79.7143	3.71429	40.4286	47.2857	59.7143	83.5714	4.14286	65.8333	72.8333	64.1667	51.4
	ZNF154	5.5	8.5	8.75	7.25	68.5	41	4.75	48.5	61	77.75	19.75	37.5	71.75	77.75	13.5	61.25	68.875	59.875	63.875	69.325	71.125	61.75	49.25	49.75	22	73.125	58	52	61.375	41.875	44	38.5	70.75	68.5	14	50.25	84.375	78	74.375	66.25	8.5	64.25	79.25	48.75	45.25	54.75	60	8.5
HOXA9	Sample	Gene of Interest	Housekeeping Gene	1st dCT	2nd dCT	2*ddCT	% relative expression	ISL1	Sample	Gene of Interest	Housekeeping Gene	1st dCT	2nd dCT	2*ddCT	% relative expression	SPAG6	Sample	Gene of Interest	Housekeeping Gene	1st dCT	2nd dCT	2*ddCT	% relative expression	ZNF154	Sample	Gene of Interest	Housekeeping Gene	1st dCT	2nd dCT	2*ddCT	% relative expression
	31N	26.3	21.3	5	-0.2	1.1487	114.87		31N	28.76	18.3	10.46	1.7422	0.298914	29.8914		31N	33.4	22.6	10.8	-1.5	2.82843	206.154		31N	27.6	22.1	5.5	0.1	0.933033	93.3033
	333N	28.5	23.4	5.1	-0.1	1.07177	107.177		S0333	23.44	15.5767	7.86333	-0.854467	1.80809	180.809		333N	35.9	22.1	13.8	1.5	0.353553	25.7692		333N	30	23.9	6.1	0.7	0.615572	61.5572
	50N	26.5	21.2	5.3	0.1	0.933033	93.3033		50N	28.22	20.39	7.83	-0.8878	1.85035	185.035		50N	36.3	23.9	12.4	0.1	0.933033	68.0053		50N	26.6	21.8	4.8	-0.6	1.51572	151.572
	N av	27.1	21.9	5.2	0	1	100		N Av	26.8067	18.0889	8.71778	-2.22222e-05	1.00002	100.002		N av	35.2	22.8667	12.3333	0	1.37167	99.976		N av	28	22.6	5.4	0	1	100
	S0070	22.6	15.1	7.5	2.3	0.203063	20.3063		S0070	30.7	14.76	15.94	7.2222	0.00669732	0.669732		s0070	32.2	15.7	16.5	4.2	0.0544094	5.44094		s0070	25.3	15.7	9.6	4.2	0.0544094	5.44094
	S0153	28.8	18.4	10.4	5.2	0.0272047	2.72047		S0153	31.02	17.78	13.24	4.5222	0.0435193	4.35193		s0155	34.7	17.6	17.1	4.8	0.0358968	3.58968		s0155	26.4	17.6	8.8	3.4	0.0947323	9.47323
	S0155	25	16.6	8.4	3.2	0.108819	10.8819		S0155	31.81	17.565	14.245	5.5272	0.0216844	2.16844		s0225	34.2	16.3	17.9	5.6	0.0206173	2.06173		s0210	21.7	17.3	4.4	-1	2	200
	S0166	26.8	21.7	5.1	-0.1	1.07177	107.177		S0210	29.87	16.1233	13.7467	5.02887	0.0306309	3.06309		s0313	36.6	17.5	19.1	6.8	0.00897421	0.897421		s0225	24.7	16.2	8.5	3.1	0.116629	11.6629
	S0201	25.2	19	6.2	1	0.5	50		S0225	30.17	15.255	14.915	6.1972	0.0136288	1.36288		s0538	36.9	17.9	19	6.7	0.00961832	0.961832		s0313	27.1	17.5	9.6	4.2	0.0544094	5.44094
	S0210	22.5	16.4	6.1	0.9	0.535887	53.5887		S0237	26.55	15.88	10.67	1.9522	0.258422	25.8422		s0663	31.6	20	11.6	-0.7	1.6245	162.45		s0538	26.8	17.9	8.9	3.5	0.0883883	8.83883
	S0215	27	15	12	6.8	0.00897421	0.897421		S0295	30.51	15.495	15.015	6.2972	0.0127161	1.27161		s0775	31	20.2	10.8	-1.5	2.82843	282.843		s0775	26.5	20.2	6.3	0.9	0.535887	53.5887
	S0223	28.8	16.3	12.5	7.3	0.00634572	0.634572		S0303	29.93	18.58	11.35	2.6322	0.161298	16.1298		s0719	37.5	16.6	20.9	8.6	0.00257716	0.257716		s0719	27.8	16.6	11.2	5.8	0.0179484	1.79484
	S0225	19.8	14.9	4.9	-0.3	1.23114	123.114		S0313	33.54	15.735	17.805	9.0872	0.00183857	0.183857		s0812	33.6	20.4	13.2	0.9	0.535887	53.5887		s0812	30.5	20.4	10.1	4.7	0.0384733	3.84733
	S0237	23	16.9	6.1	0.9	0.535887	53.5887		S0350	30.27	19.85	10.42	1.7022	0.307317	30.7317		s1108	34.4	19.9	14.5	2.2	0.217638	21.7638		s1108	28.7	19.9	8.8	3.4	0.0947323	9.47323
	S0295	22	15.6	6.4	1.2	0.435275	43.5275		s0538	31.43	15.07	16.36	7.6422	0.00500574	0.500574
	S0303	29.3	19	10.3	5.1	0.0291573	2.91573		s0719	32.22	14.66	17.56	8.8422	0.00217888	0.217888
	S0313	22.6	16	6.6	1.4	0.378929	37.8929		s0812	32.88	18.385	14.495	5.7772	0.0182343	1.82343
	S0350	29.6	19.7	9.9	4.7	0.0384733	3.84733		s1108	35.04	18.015	17.025	8.3072	0.00315707	0.315707
[truncated: 3 more columns]
